# Supplementary material for: Salvianolic Acid B Improves Mitochondrial Function in 3T3-L1 Adipocytes Through a Pathway Involving PPARγ Coactivator-1α (PGC-1α)
Source: Front Pharmacol. 2018 Jul 19;9:671. doi: 10.3389/fphar.2018.00671 (PMC6060424; doi:10.3389/fphar.2018.00671)
Supplement: TABLE S1 — Oxygen consumption rate (OCR) of different concentration SalB in 3T3-L1 adipocytes. [file Table_1.XLSX]

## Sheet: Y1 Data
Assay		Mito-respiration (3T3-L1)
Run Date		4/21/2017 12:46 PM
Instrument ID		420076
Background Correction		On
Y1 Data:	OCR (pmol/min)			Source:	Group
Time (min)	Background		control		SalB 50mM-No Media		SalB 75mM		SalB 100mM
	Value	StandardDeviation	Value	StandardDeviation	Value	StandardDeviation	Value	StandardDeviation	Value	StandardDeviation
1.39408	0	0	304.697	20.525	332.697	20.2848	390.367	16.8595	252.572	19.2761
10.0141	0	0	304.271	27.0284	334.271	18.1752	382.596	22.89	257.18	24.9579
18.6396	0	0	299.236	26.459	329.236	18.8411	379.871	23.0608	256.701	24.446
27.3755	0	0	234.647	27.2563	264.647	17.7666	289.687	12.8091	187.256	24.7581
35.9976	0	0	240.054	25.4382	260.054	28.6579	290.965	13.8459	182.024	11.7161
44.6239	0	0	236.388	12.1401	260.388	11.551	291.749	16.4	179.438	14.2802
53.3601	0	0	332.465	19.276	362.465	18.1114	400.808	17.2161	278.082	31.4273
61.9906	0	0	320.668	26.1236	360.668	13.9308	394.502	14.4395	268.397	16.8545
70.5806	0	0	324.261	22.2188	359.261	18.2567	392.315	13.002	267.528	19.0987
79.3209	0	0	182.042	28.7645	213.042	20.4001	224.913	22.6643	168.054	15.7595
87.9182	0	0	187.955	23.522	215.955	19.6424	229.804	20.2283	164.16	13.1266
96.5586	0	0	183.833	23.9047	211.833	21.0206	225.884	16.3527	162.334	10.6028
