# Supplementary material for: Salvianolic Acid B Improves Mitochondrial Function in 3T3-L1 Adipocytes Through a Pathway Involving PPARγ Coactivator-1α (PGC-1α)
Source: Front Pharmacol. 2018 Jul 19;9:671. doi: 10.3389/fphar.2018.00671 (PMC6060424; doi:10.3389/fphar.2018.00671)
Supplement: TABLE S2 — Oxygen consumption rate of SalB (50 μM) with or without GW9662 (20 μM) in 3T3-L1 adipocytes. [file Table_2.XLSX]

## Sheet: Y1 Data
Assay		Mito-respiration (3T3-L1)
Run Date		4/21/2017 15:46 PM
Instrument ID		420076
Background Correction		On
Y1 Data:	OCR (pmol/min)			Source:	Group
Time (min)	Background		control		SalB		GW9662		GW9662+SalB
	Value	StandardDeviation	Value	StandardDeviation	Value	StandardDeviation	Value	StandardDeviation	Value	StandardDeviation
1.39408	0	0	304.697	20.525	390.367	16.8595	287.977	18.7367	344.782	15.7418
10.0141	0	0	304.271	27.0284	382.596	22.89	281.449	16.2338	339.118	16.6215
18.6396	0	0	299.236	26.459	379.871	23.0608	278.011	15.4264	336.381	16.1942
27.3755	0	0	234.647	27.2563	289.687	12.8091	217.604	22.9127	259.261	18.1019
35.9976	0	0	240.054	25.4382	290.965	13.8459	211.927	11.3193	258.72	25.3061
44.6239	0	0	236.388	12.1401	291.749	16.4	210.281	10.1712	256.515	15.0211
53.3601	0	0	332.465	19.276	400.808	17.2161	313.287	5.0256	374.759	23.6645
61.9906	0	0	320.668	26.1236	394.502	14.4395	307.766	4.5458	367.2	21.4286
70.5806	0	0	324.261	22.2188	392.315	13.002	309.976	3.47045	367.001	22.2329
79.3209	0	0	182.042	28.7645	224.913	22.6643	189.782	7.44508	210.43	11.2593
87.9182	0	0	187.955	23.522	229.804	20.2283	189.82	8.25463	210.587	10.8545
96.5586	0	0	183.833	23.9047	225.884	16.3527	187.737	7.23923	217.677	9.87286
